# Supplementary material for: The Meiosis-Specific Crs1 Cyclin Is Required for Efficient S-Phase Progression and Stable Nuclear Architecture
Source: Int J Mol Sci. 2021 May 22;22(11):5483. doi: 10.3390/ijms22115483 (PMC8196990; doi:10.3390/ijms22115483)
Supplement: Supplementary file 1 [file ijms-22-05483-s001.zip]

Archive with 14 entries (14 files):
- .DS_Store
- Fig S1.pdf
- Fig S2.pdf
- Fig S3.pdf
- Fig S4.pdf
- Fig S5.pdf
- Fig S6.pdf
- Supplementary Figure legends.pdf
- Table S1.pdf
- Video 1.avi
- Video 2.avi
- Video 3.avi
- Video 4.avi
- Video legends final version.pdf
